# Supplementary material for: Mechanistic Insights into Electronic Current Flow through Quinone Devices
Source: Nanomaterials (Basel). 2023 Dec 5;13(24):3085. doi: 10.3390/nano13243085 (PMC10745510; doi:10.3390/nano13243085)
Supplement: Supplementary file 1 [file nanomaterials-13-03085-s001.zip]

Archive with 1 entries (1 files):
- nanomaterials-2730062-supplementary.pdf
